# Supplementary material for: Non-canonical antigens are the largest fraction of peptides presented by MHC class I in mismatch repair deficient murine colorectal cancer
Source: Genome Med. 2024 Jan 19;16:15. doi: 10.1186/s13073-023-01275-3 (PMC10797964; doi:10.1186/s13073-023-01275-3)
Supplement: Supplementary file 2 — Additional file 2: TMB and MAPs characterization in CT26 Mlh1+/+ and Mlh1-/-. [file 13073_2023_1275_MOESM2_ESM.xlsx]

## Sheet: Summary
Table 1	TMB data of Additional file 1: Fig. S1A and Fig. S1B
Table 2	FoldChange data of Additional file 1: Fig. S1C and Fig. S1D
Table 3	Delta of Fold Changes of Figure 1B and Figure 1C
Table 4	Mlh1++ peptide data of Figure 4A and Additional file 1: Fig. S5
Table 5	Mlh1-- peptide data of Figure 4A and Additional file 1: Fig. S5
Table 6	Coverage data Additional file 1: Fig. S6

## Sheet: Table 1
Regions	CT26 Mlh1+/+	CT26 Mlh1+/+post NOD-SCID			CT26 Mlh1+/+ post BALB/c			CT26 Mlh1-/-	CT26 Mlh1-/- post NOD-SCID		CT26 Mlh1-/- post BALB/c
		M1	M2	M3	M1	M2	M3		M5	M7	M2	M6	M7
Coding	130.67	136.96	133.06	134.45	138.44	134.71	133.25	302.60	304.50	275.03	257.03	247.78	244.76
3'UTR	133.55	131.47	135.79	130.42	131.54	128.32	136.68	562.48	550.03	422.37	436.01	438.49	515.59
5'UTR	88.16	88.47	89.81	88.78	88.26	87.14	89.50	260.57	281.28	223.39	213.51	205.98	226.48
Extragenic	293.07	298.26	296.58	292.15	294.82	289.26	299.99	637.78	616.06	512.20	530.69	540.61	605.79
Intronic	230.45	229.62	233.25	225.69	227.32	221.79	235.69	662.52	649.51	514.74	529.84	538.51	627.01

## Sheet: Table 2
Regions	CT26 Mlh1+/+post NOD-SCID			CT26 Mlh1+/+ post BALB/c			CT26 Mlh1-/- post NOD-SCID		CT26 Mlh1-/- post BALB/c
	M1	M2	M3	M1	M2	M3	M5	M7	M2	M6	M7
Coding	0.05	0.02	0.03	0.06	0.03	0.02	0.01	-0.10	-0.16	-0.20	-0.21
3'UTR	-0.02	0.02	-0.02	-0.02	-0.04	0.02	-0.02	-0.29	-0.25	-0.25	-0.09
5'UTR	0.00	0.02	0.01	0.00	-0.01	0.02	0.08	-0.15	-0.20	-0.24	-0.14
Extragenic	0.02	0.01	0.00	0.01	-0.01	0.02	-0.03	-0.22	-0.18	-0.17	-0.05
Intronic	0.00	0.01	-0.02	-0.01	-0.04	0.02	-0.02	-0.25	-0.22	-0.21	-0.06

## Sheet: Table 3
Regions	Delta of Fold Changes
	CT26 Mlh1+/+	CT26 Mlh1-/-
Extragenic	0.00	-0.01
Intronic	-0.01	-0.03
Coding	0.00	-0.15
3'UTR	0.00	-0.05
5'UTR	-0.01	-0.16

## Sheet: Table 4
Peptide	Region	Alterations	Canonical	#Reads-pre
AATSYDCG	intron	WT	non-canonical	14
AEPKSLGGEL	cds	WT	non-canonical	16
AGPGSVAR	extragenic	WT	non-canonical	20
AHVNTYPA	utr3	WT	non-canonical	16
AILHNRRL	intron	WT	non-canonical	26
AIPRRKHT	cds	WT	non-canonical	10
AKALRCLL	cds	WT	non-canonical	15
ALFCLLLW	intron	WT	non-canonical	13
ALKLLPLL	cds	WT	non-canonical	12
ALPTPLVV	cds	WT	non-canonical	28
ALQPLSIR	cds	WT	non-canonical	10
ALVLMRTG	cds	WT	non-canonical	18
APKRRRRG	cds	WT	canonical	14
AQARTSMM	cds	WT	non-canonical	10
AQKGRDKK	intron	WT	non-canonical	15
ARSLHSQG	extragenic	WT	non-canonical	22
ASFRNQEK	intron	WT	non-canonical	30
ASPTDFWR	cds	WT	non-canonical	20
ASTLYSVR	extragenic	WT	non-canonical	17
ATSRAEQG	extragenic	WT	non-canonical	18
AVFSLYRD	extragenic	WT	non-canonical	31
AVHTMLTN	cds	WT	canonical	17
CAVRPKIN	intron	WT	non-canonical	13
CFRGYVVG	cds	WT	non-canonical	15
CGGGGPLL	intron	WT	non-canonical	10
CHLFLGNF	intron	WT	non-canonical	15
CKNKLKNP	utr3	WT	non-canonical	11
CKSQEPGH	cds	WT	canonical	18
CNDMHNFQ	extragenic	WT	non-canonical	19
CPGATAGP	cds	WT	non-canonical	11
CQGTHGEG	extragenic	WT	non-canonical	22
CSYQCRDF	extragenic	WT	non-canonical	43
CWFHTCLL	intron	WT	non-canonical	14
DADHTSYT	extragenic	WT	non-canonical	21
DHGQEDRG	cds	WT	non-canonical	11
DLVSLQKV	extragenic	WT	non-canonical	18
DPKKIGLR	intron	WT	non-canonical	16
DQIPPLFH	extragenic	WT	non-canonical	24
EIRKKKSL	utr3	WT	non-canonical	16
ELLHCSFL	cds	WT	non-canonical	30
ELLPLPKF	intron	WT	non-canonical	11
ELVDVPSP	cds	WT	non-canonical	61
ERLSRPVD	extragenic	WT	non-canonical	12
ESITNYYR	cds	WT	non-canonical	16
FAPWYQFL	extragenic	WT	non-canonical	47
FDAAFVLF	intron	WT	non-canonical	13
FDRGPFLL	cds	WT	non-canonical	28
FFISPENT	cds	WT	canonical	18
FFQGIMFE	utr3	WT	non-canonical	37
FFSTKYAH	utr3	WT	non-canonical	137
FIVKHLSH	extragenic	WT	non-canonical	11
FLNFRHLP	intron	WT	non-canonical	14
FLQWLDSV	cds	WT	canonical	33
FNKLVVLF	extragenic	WT	non-canonical	11
FQVESPAD	cds	WT	non-canonical	26
FSCQQLLS	intron	WT	non-canonical	10
FSFKTKLL	utr3	WT	non-canonical	15
FSLPRRVW	extragenic	WT	non-canonical	20
FSQTWRRV	utr5	WT	non-canonical	74
FTWIHREG	extragenic	WT	non-canonical	12
FWAMLDAV	cds	WT	non-canonical	24
FWRVRSSC	extragenic	WT	non-canonical	15
GAFVANGK	intron	WT	non-canonical	14
GAVVCWNII	cds	WT	non-canonical	14
GFAFYFLY	intron	WT	non-canonical	19
GFFCVLWQ	intron	WT	non-canonical	11
GGRTILRW	utr5	WT	non-canonical	136
GGYWGRAE	intron	WT	non-canonical	19
GHKAIVPG	intron	WT	non-canonical	28
GHPPSGCL	cds	WT	non-canonical	12
GKKQALSG	cds	WT	non-canonical	35
GLLWLEVV	extragenic	WT	non-canonical	32
GLSRAWGS	extragenic	WT	non-canonical	33
GMRNKVGG	intron	WT	non-canonical	11
GNILKHHY	intron	WT	non-canonical	14
GPGPGASA	cds	WT	non-canonical	22
GREWLQLG	utr5	WT	non-canonical	30
GRKTKSRV	intron	WT	non-canonical	19
GSLLPRGR	extragenic	WT	non-canonical	13
GSPACLGR	extragenic	WT	non-canonical	11
GVAGSAGG	cds	WT	non-canonical	22
GVGPGNTG	extragenic	WT	non-canonical	19
GYLQYTQM	intron	WT	non-canonical	10
HCLRFPFL	extragenic	WT	non-canonical	14
HDCDTPSV	cds	WT	non-canonical	14
HEGHIQRR	utr3	WT	non-canonical	13
HHGRLITE	cds	WT	non-canonical	36
HHTVPIFS	cds	WT	non-canonical	15
HIGSHMVL	extragenic	WT	non-canonical	35
HIIFYLKL	intron	WT	non-canonical	28
HKLEVQRT	cds	WT	canonical	16
HKPHRHLC	extragenic	WT	non-canonical	12
HKRPVQVS	cds	WT	non-canonical	10
HNGWSCFI	cds	WT	non-canonical	12
HPDKNREE	intron	WT	non-canonical	10
HQRLLIIQ	cds	WT	non-canonical	17
HRRILRTA	cds	WT	non-canonical	10
HTASFRTS	intron	WT	non-canonical	14
HYSAKKEF	intron	WT	non-canonical	12
IEIYVCLL	utr3	WT	non-canonical	14
IESHKQRQ	cds	WT	non-canonical	14
IGCKLTLP	extragenic	WT	non-canonical	16
IGGDARAQ	intron	WT	non-canonical	15
IGRPHHPK	cds	WT	non-canonical	15
IHAPTGRS	cds	WT	non-canonical	21
IKLKLSGV	intron	WT	non-canonical	15
IKYGCGGT	extragenic	WT	non-canonical	10
ILGSVVSP	intron	WT	non-canonical	23
IPAGLVGG	extragenic	WT	non-canonical	11
IPGGWLPG	utr5	WT	non-canonical	13
IPSLLSNL	cds	WT	non-canonical	10
IRKLLLGP	extragenic	WT	non-canonical	19
IRTLPKVG	extragenic	WT	non-canonical	15
IRWQAKDL	cds	WT	non-canonical	23
ISASQDGG	utr3	WT	non-canonical	26
ISLSVLDWV	utr3	WT	non-canonical	36
IWISGRSP	cds	WT	non-canonical	13
IWQKILRY	extragenic	WT	non-canonical	135
KCPIVRVF	intron	WT	non-canonical	33
KDNIIKKH	utr3	WT	non-canonical	13
KFPNRSIN	intron	WT	non-canonical	10
KGFYQTRH	cds	WT	non-canonical	16
KGRKKHLE	utr3	WT	non-canonical	19
KHSRDTEE	cds	WT	non-canonical	38
KIETIIKE	cds	WT	canonical	11
KIISNWLI	utr3	WT	non-canonical	13
KKCLKLRC	cds	WT	non-canonical	16
KKIGQGAS	cds	WT	non-canonical	12
KKLWPVEL	cds	WT	non-canonical	17
KLALVSTL	cds	WT	non-canonical	43
KLGVAART	extragenic	WT	non-canonical	41
KLLHRIWE	cds	WT	non-canonical	25
KPCFLFIN	utr3	WT	non-canonical	24
KPCSRGSG	intron	WT	non-canonical	17
KQGHATVQ	cds	WT	non-canonical	17
KQKSLIRN	utr3	WT	non-canonical	21
KRLGFSLM	intron	WT	non-canonical	15
KRQQRHFL	utr5	WT	non-canonical	10
KSNLKGVS	cds	WT	non-canonical	46
KSRDRCMI	intron	WT	non-canonical	37
KTEPDKVL	extragenic	WT	non-canonical	11
KTKRRESL	intron	WT	non-canonical	18
KTMGTLSI	utr3	WT	non-canonical	12
KYVLKCLR	intron	WT	non-canonical	11
LAPHSGAH	cds	WT	canonical	28
LCINVNLR	intron	WT	non-canonical	18
LDVLVFVC	intron	WT	non-canonical	19
LDYIWDKL	intron	WT	non-canonical	10
LELLANIA	cds	SNV	canonical	16
LEPAFLLE	utr5	WT	non-canonical	12
LERGPGRV	extragenic	WT	non-canonical	10
LFLNCLTSV	intron	WT	non-canonical	23
LGNRQRVM	intron	WT	non-canonical	13
LGQHRGQH	cds	WT	non-canonical	62
LGVGGIAW	utr3	WT	non-canonical	14
LHYVKLRY	utr5	WT	non-canonical	18
LICILCKL	intron	WT	non-canonical	34
LIHIHKIH	intron	WT	non-canonical	10
LIRFHLIN	extragenic	WT	non-canonical	20
LKAPSGGK	intron	WT	non-canonical	16
LKCISSLA	cds	WT	non-canonical	20
LKFLRHTI	utr5	WT	non-canonical	11
LKKCFSLG	intron	WT	non-canonical	17
LKVEIRRD	intron	WT	non-canonical	20
LLEPTSPF	cds	WT	non-canonical	11
LLFTKFIC	utr3	WT	non-canonical	10
LLGSRKPL	cds	WT	non-canonical	12
LLIWVMLN	utr3	WT	non-canonical	16
LLLGPRGR	cds	WT	non-canonical	16
LLQVVGTL	cds	WT	non-canonical	21
LLSLQRMQ	intron	WT	non-canonical	32
LLSWVRFY	intron	WT	non-canonical	17
LLYLWVCF	intron	WT	non-canonical	24
LMHGIKPL	cds	WT	non-canonical	31
LNIALQMK	intron	WT	non-canonical	16
LNSVPVSH	intron	WT	non-canonical	11
LPAHLHNV	cds	WT	canonical	92
LPLKLSEC	cds	WT	non-canonical	18
LPVICWKP	utr3	WT	non-canonical	39
LQSAFCQA	intron	WT	non-canonical	63
LSGILSTG	cds	WT	non-canonical	13
LTLHLQGL	cds	WT	non-canonical	23
LTSLDLLR	extragenic	WT	non-canonical	27
LTVESQLL	extragenic	WT	non-canonical	28
LVLKPCGS	extragenic	WT	non-canonical	13
LVLLERVC	intron	WT	non-canonical	14
LVLLGIPH	intron	WT	non-canonical	12
LVPSRPVT	extragenic	WT	non-canonical	13
LVRQAACL	cds	WT	non-canonical	17
LVSLHGTV	intron	WT	non-canonical	27
LWLRSRRQ	cds	WT	non-canonical	11
LYLLGHNI	extragenic	WT	non-canonical	26
MAADAILM	cds	WT	non-canonical	27
MHTGQCMD	intron	WT	non-canonical	14
MLKLRGTF	intron	WT	non-canonical	14
MLRDGGGM	extragenic	WT	non-canonical	17
MPVISITP	intron	WT	non-canonical	10
MSKLLDTV	intron	SNV	non-canonical	18
NCLNQREL	extragenic	WT	non-canonical	12
NHGPSAPA	utr5	WT	non-canonical	16
NIRGRNLG	extragenic	WT	non-canonical	16
NKLKKNST	utr3	WT	non-canonical	10
NKLSIKRS	utr3	WT	non-canonical	11
NKTLGLVG	cds	WT	non-canonical	40
NTKSVSDI	cds	WT	canonical	10
NVLKNLLR	utr3	WT	non-canonical	10
NWKIIILP	extragenic	WT	non-canonical	12
PAVHSPSV	cds	WT	non-canonical	25
PCLFLSPII	extragenic	WT	non-canonical	12
PESFFLLV	cds	WT	non-canonical	33
PFLGRGFT	extragenic	WT	non-canonical	30
PGRLLSHF	utr5	WT	non-canonical	114
PHNPLERQ	cds	WT	non-canonical	16
PILKTKCH	cds	WT	non-canonical	12
PLAIFSGR	cds	WT	non-canonical	14
PLFPFMSL	intron	WT	non-canonical	13
PPPGAVLV	cds	WT	canonical	24
PPRMTRGL	utr5	WT	non-canonical	19
PQHQAPIL	cds	WT	non-canonical	20
PQNLRRIH	extragenic	WT	non-canonical	39
PRDQPVWR	extragenic	WT	non-canonical	27
PRKGGQAP	extragenic	WT	non-canonical	11
PSKERMGR	cds	WT	non-canonical	17
PSQVARCG	extragenic	WT	non-canonical	60
PSRDLQGL	intron	WT	non-canonical	13
PTRKVLPS	cds	WT	non-canonical	11
PVEPHRQC	cds	WT	non-canonical	17
PVGLKLTI	extragenic	WT	non-canonical	11
PVLEPNAR	cds	WT	canonical	28
PVPGPAPS	utr5	WT	non-canonical	10
PVWVPQWL	extragenic	WT	non-canonical	20
QAFRRHIV	utr3	WT	non-canonical	29
QAIMGGSF	extragenic	WT	non-canonical	10
QERVRLSL	utr3	WT	non-canonical	30
QFLGIPVE	extragenic	WT	non-canonical	14
QGEERLTG	extragenic	WT	non-canonical	18
QIAKWHML	cds	WT	canonical	18
QIHNTFLH	cds	WT	non-canonical	38
QIMKTHPR	intron	WT	non-canonical	15
QIRSVTRY	extragenic	WT	non-canonical	22
QLTKIIHG	extragenic	WT	non-canonical	19
QMGQIEWH	cds	WT	non-canonical	19
QRVTSLRV	intron	WT	non-canonical	31
QTPRSPGL	utr5	WT	non-canonical	25
QVPRAQGR	cds	WT	non-canonical	16
QVSGKRVG	cds	WT	non-canonical	14
RAPGCCFL	intron	WT	non-canonical	13
RARTPLPA	utr5	WT	non-canonical	11
REEYICSL	intron	WT	non-canonical	17
REQFPSFI	extragenic	WT	non-canonical	24
RFFLKNAA	intron	WT	non-canonical	11
RGRGTSAG	cds	WT	non-canonical	10
RGSVNSFW	cds	WT	non-canonical	15
RINKLRKN	extragenic	WT	non-canonical	15
RIRAFLPM	cds	WT	non-canonical	11
RKQDLPKR	utr3	WT	non-canonical	12
RLFSKIKT	utr3	WT	non-canonical	11
RLGGAAAD	cds	WT	non-canonical	16
RLGGGKSF	intron	WT	non-canonical	13
RLLVFQRI	extragenic	WT	non-canonical	22
RLQKLWIP	cds	WT	non-canonical	22
RLRFSLGL	cds	WT	non-canonical	16
RLVQDRWL	utr5	WT	non-canonical	13
RMEANYYL	extragenic	WT	non-canonical	32
RPERAPWR	cds	WT	non-canonical	17
RRHPLPIF	intron	WT	non-canonical	34
RRMVLLPP	cds	WT	non-canonical	18
RSSQGSST	cds	WT	canonical	11
RTARVALF	utr5	WT	non-canonical	26
RTASVRGH	utr5	WT	non-canonical	15
RTVAGSSR	extragenic	WT	non-canonical	14
RVRLGGGA	cds	WT	non-canonical	19
RVTGATLG	cds	WT	non-canonical	19
SAAAGHCC	cds	WT	non-canonical	11
SAAARCAK	cds	WT	non-canonical	28
SALIWFGR	cds	WT	non-canonical	11
SCINVTAQ	utr3	WT	non-canonical	14
SCNSQEAS	cds	WT	non-canonical	18
SCRWKMEK	cds	WT	non-canonical	30
SCSPGCGT	cds	WT	non-canonical	37
SEYHRANR	cds	WT	non-canonical	25
SFSILPQH	intron	WT	non-canonical	17
SGAKVYVY	cds	WT	canonical	19
SGIKRLRV	cds	WT	non-canonical	10
SHDCGRGR	cds	WT	non-canonical	40
SKAIYRFK	intron	WT	non-canonical	12
SKAKCKVR	utr5	WT	non-canonical	30
SKGLMGVS	cds	WT	non-canonical	27
SKIKTRKI	cds	WT	non-canonical	10
SKKIPENF	extragenic	WT	non-canonical	118
SKNTLLCH	cds	WT	non-canonical	22
SLFLSADP	intron	SNV	non-canonical	11
SLGWKPGL	cds	WT	non-canonical	24
SLKCIAEFL	utr3	WT	non-canonical	23
SLRQPLVL	cds	WT	non-canonical	21
SLSSPRHA	cds	WT	non-canonical	10
SMRFGQDL	extragenic	WT	non-canonical	13
SNHRVRQK	cds	WT	non-canonical	28
SPAEQTRL	utr5	WT	non-canonical	18
SPRLPGLR	cds	WT	non-canonical	15
SPSPWSVT	intron	WT	non-canonical	11
SRGNVVGS	cds	WT	non-canonical	32
SRQLLWER	intron	WT	non-canonical	11
SSFSVPRG	extragenic	WT	non-canonical	12
SSGSHSKG	extragenic	WT	non-canonical	10
SSLHGPGP	cds	WT	non-canonical	24
SSPQEADS	utr5	WT	non-canonical	14
SSPVGTLV	utr3	WT	non-canonical	12
SSQRPSEF	utr3	WT	non-canonical	11
SSRRCCLS	cds	WT	non-canonical	13
SVALLRFM	cds	WT	non-canonical	11
SVNRFYVC	utr3	WT	non-canonical	15
SYKWGNEL	intron	WT	non-canonical	19
TAVRAPAA	cds	WT	non-canonical	10
TDTCSCHK	cds	WT	non-canonical	21
TELQLSES	extragenic	WT	non-canonical	15
TFLTMSLI	utr5	WT	non-canonical	13
TFRGAWEL	utr3	WT	non-canonical	13
TGSGGSPA	cds	WT	non-canonical	16
THLCRGLL	cds	WT	non-canonical	12
TKEKLGTR	extragenic	WT	non-canonical	13
TKLKTQPI	cds	WT	canonical	85
TLISHCRP	cds	WT	non-canonical	22
TLQGTQIL	extragenic	WT	non-canonical	16
TLTPRRIG	utr5	WT	non-canonical	12
TLVTDTSP	cds	WT	non-canonical	23
TNRLSKTL	utr3	WT	non-canonical	14
TNSVSMRN	cds	WT	non-canonical	14
TPLKSILI	utr3	WT	non-canonical	15
TPRSQLLR	extragenic	WT	non-canonical	25
TPSKPPKG	intron	WT	non-canonical	10
TQPAPRAR	cds	WT	non-canonical	10
TRWTRRNT	cds	WT	non-canonical	62
TSPRSILP	intron	WT	non-canonical	12
TSVTHTWR	cds	WT	non-canonical	37
TVLCGRLR	intron	WT	non-canonical	14
TWLSRVLA	utr5	WT	non-canonical	12
VAELGEPV	extragenic	WT	non-canonical	24
VANFLLHL	intron	WT	non-canonical	10
VARQSNSG	extragenic	WT	non-canonical	11
VASAFSKY	cds	WT	non-canonical	31
VCKQRKLL	intron	WT	non-canonical	13
VDQAGPLP	intron	WT	non-canonical	18
VEMEEDAN	utr5	WT	non-canonical	25
VFKTILKT	extragenic	WT	non-canonical	10
VFSQLFTF	intron	WT	non-canonical	35
VGGDKQLL	intron	WT	non-canonical	46
VGRVSAGL	utr5	WT	non-canonical	43
VGSLGMSY	cds	WT	canonical	12
VILSFKGA	extragenic	WT	non-canonical	10
VKPFLSSV	intron	WT	non-canonical	13
VKTKFHPT	intron	WT	non-canonical	12
VLANHGLL	cds	WT	non-canonical	18
VLMALRRL	utr5	WT	non-canonical	22
VLTVIKWK	cds	WT	canonical	18
VLWAQPSV	cds	WT	non-canonical	11
VMTVAAAA	cds	WT	non-canonical	30
VPKTQTLF	intron	WT	non-canonical	19
VPQWQLSS	extragenic	WT	non-canonical	33
VQAMLTIE	cds	WT	non-canonical	16
VQFQLPSR	cds	WT	non-canonical	11
VRRKVASP	intron	WT	non-canonical	12
VRVTEGEV	cds	WT	non-canonical	35
VSSYHLFG	extragenic	WT	non-canonical	28
VSYFRVRS	intron	WT	non-canonical	19
VTAGGAKG	extragenic	WT	non-canonical	24
VTRLGGGS	intron	WT	non-canonical	14
VVCTPLPL	cds	WT	non-canonical	14
VVGHALGP	intron	WT	non-canonical	28
VVGLSGLK	intron	WT	non-canonical	11
VWSRFIVL	extragenic	WT	non-canonical	10
VWVLSYTK	intron	WT	non-canonical	10
WCSSPPLT	intron	WT	non-canonical	10
WFPSSFNF	intron	WT	non-canonical	24
WGFHPPRI	cds	WT	canonical	21
WGRLSGML	cds	WT	non-canonical	12
WKGLYTYI	extragenic	WT	non-canonical	19
WKHKRLIL	intron	WT	non-canonical	16
WKVGFGSV	cds	WT	non-canonical	18
WPFFFTLL	utr5	WT	non-canonical	28
WPHPGRTA	cds	WT	non-canonical	13
WPITGVLW	intron	WT	non-canonical	48
WQRIAWKL	utr5	WT	non-canonical	14
WRGRGERL	utr5	WT	non-canonical	15
WSLDSGFL	cds	WT	non-canonical	58
WVPWEEFP	cds	WT	canonical	13
WVRPYLAA	utr3	WT	non-canonical	21
YFWLVSEL	intron	WT	non-canonical	11
YGSQSSVL	intron	WT	non-canonical	11
YLRKKSIQ	intron	WT	non-canonical	13
YMQVLYLL	utr5	WT	non-canonical	39
YQHKMKPA	cds	WT	canonical	11
YSKELISL	extragenic	WT	non-canonical	11
YSSRTRAF	intron	WT	non-canonical	11
YVFFTSTF	intron	WT	non-canonical	10
YVYSLKGI	cds	WT	non-canonical	13
AAGARTAV
ALIRTLLN
APWYQFLF
ASKGPPPP
CYWCSEVC
ELHLPSLG
FLGIPVEV
HPYELQSH
ISWGLYLE
KAGSKLLD
KVPSKGPA
LGLAFRRV
LIKSFLCL
LNQALEMK
PRLPGGAR
RPVQVSLH
RTFIFPFI
SKPGLRGV
TLGKVLIF
VTILHLAR
YPPLYVAF

## Sheet: Table 5
Peptide	Region	Alterations	Canonical	#Reads-pre	#Reads-M2	#Reads-M6	#Reads-M7
ACCLEIVLVIF	extragenic	WT	non-canonical	15	0	0	4
AEHRTQAM	intron	WT	non-canonical	13	3	0	0
AEKLKRAAEKD	utr5	WT	non-canonical	12	0	0	0
AEREKDPYDLY	extragenic	WT	non-canonical	10	0	0	4
AFFIKLLILGF	intron	WT	non-canonical	12	4	0	2
AGALLSLICFQ	intron	WT	non-canonical	16	1	0	0
AGKAANRFWLS	cds	SNV	non-canonical	15	2	0	1
AGKHKKHLEEV	intron	SNV	non-canonical	11	0	1	1
AGSWIRRT	cds	WT	non-canonical	10	0	0	2
AHEIFASFGSI	cds	SNV	non-canonical	12	1	0	2
AHLLPRNRIVH	cds	SNV	non-canonical	21	0	1	1
AHPLLLPPLLQ	cds	SNV	non-canonical	11	0	0	1
AHTSALLLPIL	utr3	SNV	non-canonical	25	3	1	0
ALSVTDDMTWS	intron	SNV	non-canonical	10	0	0	0
ANRQKPAGKKV	cds	WT	non-canonical	24	0	2	1
APLRLLSRSRP	utr5	SNV	non-canonical	48	3	0	19
APPRIRLENPL	cds	SNV	non-canonical	11	0	1	4
AREAWHTI	cds	SNV	non-canonical	35	0	0	10
AREESPSG	extragenic	WT	non-canonical	21	0	13	16
ARKRYEMPCNW	utr3	SNV	non-canonical	14	2	1	0
ARLLLVLAVGA	cds	SNV	non-canonical	32	1	0	1
ARLPALPRQRI	utr5	WT	non-canonical	13	1	0	7
ARLRQQLPFEP	cds	SNV	non-canonical	19	1	0	2
ARREHREKRLH	utr3	WT	non-canonical	12	1	0	2
ARTRFWWLWRK	cds	WT	non-canonical	20	0	0	1
ASLDHIVNSWN	extragenic	WT	non-canonical	17	0	0	10
ASLRQYFMWSQ	utr3	WT	non-canonical	11	1	0	3
ASRFNTSLLLL	utr3	SNV	non-canonical	14	0	8	3
ASTVWPRRMVS	cds	SNV	non-canonical	10	0	2	4
ASVIVNFVSKV	cds	WT	non-canonical	12	0	1	1
AVFLFGLVWIG	utr3	SNV	non-canonical	11	1	0	1
AVQRLLSLICL	cds	WT	non-canonical	13	3	0	4
AVRCKTPWMAR	cds	SNV	non-canonical	26	1	0	6
AWERPPARLRP	utr5	SNV	non-canonical	14	0	0	2
AYHFFIQNVFR	cds	WT	non-canonical	13	9	4	0
CASARCSPCLT	cds	SNV	non-canonical	15	0	0	0
CEVPKKMGMKA	cds	WT	non-canonical	14	0	0	2
CFIFIFQF	cds	WT	non-canonical	16	0	0	3
CFLSFCLKKKS	utr3	INDEL	non-canonical	10	6	0	5
CFLVTRST	intron	WT	non-canonical	10	3	0	1
CICRPVTVLYC	utr3	SNV	non-canonical	22	6	0	3
CKRALPPICTY	utr3	SNV	non-canonical	23	0	0	4
CKRRKMMT	cds	SNV	non-canonical	16	0	0	3
CKVKLRGGVTV	extragenic	WT	non-canonical	14	0	1	6
CLLNTNYKAHP	utr3	SNV	non-canonical	39	2	0	12
CLSQEGSLPVS	extragenic	WT	non-canonical	12	0	3	0
CNSSSRGSYPF	extragenic	WT	non-canonical	11	5	0	8
CQEECSPCYSE	cds	SNV	non-canonical	10	1	0	0
CRMHHVRLECW	cds	SNV	non-canonical	10	0	0	0
CSNQGEFKEEK	extragenic	WT	non-canonical	13	0	0	10
DAPVTSPLKPP	utr3	SNV	non-canonical	12	0	1	0
DEHFSHGDHAE	extragenic	WT	non-canonical	12	9	0	29
DENFIKCQNRL	utr3	SNV	non-canonical	12	1	0	3
DIRSQGWGREY	extragenic	WT	non-canonical	11	0	1	2
DLFWNKSPQNA	cds	WT	non-canonical	15	4	0	8
DPFGLLFRWWD	utr3	INDEL	non-canonical	16	0	0	2
DTDLNRCSSLL	cds	WT	non-canonical	21	1	0	4
DTRNGSTSTKI	intron	WT	non-canonical	15	2	0	1
DVLETIPLCNF	cds	SNV	non-canonical	10	0	0	4
EEKNINES	utr5	INDEL	non-canonical	17	1	0	0
EERRKSTFSYR	intron	SNV	non-canonical	10	0	0	0
EILQPSSQQWF	extragenic	WT	non-canonical	10	1	0	4
EIVAHSGSWFQ	intron	WT	non-canonical	12	0	2	2
EKHKFCRHPPL	utr3	SNV	non-canonical	11	2	0	4
EKRKYDFNKPT	extragenic	WT	non-canonical	21	0	3	2
ELKWVIWIVHR	intron	WT	non-canonical	13	0	0	2
ELRLRHIAWAL	intron	WT	non-canonical	14	0	0	0
EMKPFIPI	extragenic	WT	non-canonical	10	0	0	0
EPHSVTELKLE	intron	WT	non-canonical	11	0	0	0
EREKEKRHSKK	cds	SNV	canonical	12	0	0	0
ETFPSVQENRR	extragenic	WT	non-canonical	16	0	2	2
EVKSLLSMYKR	intron	WT	non-canonical	11	2	0	3
EVPSTFKFSSF	utr3	WT	non-canonical	31	3	2	0
FCQLRNILYPI	extragenic	WT	non-canonical	10	0	2	2
FFLPQTLH	utr3	SNV	non-canonical	16	0	0	2
FFQALKCWAKP	utr3	SNV	non-canonical	16	1	0	2
FFRIEKIFLNV	utr3	INDEL	non-canonical	12	0	1	5
FFSDKLLHSFA	cds	SNV	non-canonical	23	1	0	1
FFSRLCFHSFV	extragenic	WT	non-canonical	10	12	0	3
FFSSVFYLQRC	intron	WT	non-canonical	10	1	0	11
FGGGVFCKNTT	utr3	INDEL	non-canonical	10	3	0	13
FHYEKMQAHFF	cds	WT	canonical	10	0	0	2
FIFLLNLKYSH	cds	WT	non-canonical	22	0	2	1
FKFFCFFFFYE	utr3	WT	non-canonical	10	0	1	9
FKPKRVHVLSS	utr5	SNV	non-canonical	12	1	0	1
FLIRHKEQNLE	intron	WT	non-canonical	11	4	0	0
FLLILFDFFFK	intron	WT	non-canonical	12	0	5	5
FLPKYCLLEHY	extragenic	WT	non-canonical	22	2	0	10
FLRRCCLARYE	utr5	WT	non-canonical	10	0	0	0
FLVFRNCAQVL	cds	SNV	non-canonical	21	0	0	1
FNMHETWLRSP	extragenic	WT	non-canonical	15	0	1	4
FPHRHKGPPRY	cds	SNV	non-canonical	12	0	2	2
FPLRGKIPNVR	cds	SNV	canonical	16	2	0	3
FQTCATGSTMC	utr3	SNV	non-canonical	22	0	1	3
FRFRFDLGISH	extragenic	WT	non-canonical	24	0	1	10
FRGLTETTSSL	extragenic	WT	non-canonical	12	0	0	0
FRKPRFFPRAP	extragenic	SNV	non-canonical	27	1	0	3
FRLGVFCSIIL	extragenic	WT	non-canonical	10	0	1	4
FRMQDFIRLRR	intron	WT	non-canonical	13	0	0	6
FRRRYLHRPES	extragenic	WT	non-canonical	13	0	3	8
FRVWRRRSESV	cds	SNV	non-canonical	24	0	0	3
FSFARYVFVME	utr3	WT	non-canonical	12	1	3	0
FSREAATKLEP	cds	WT	non-canonical	13	0	0	1
FSTTESSLLPR	extragenic	WT	non-canonical	10	1	0	7
FTKLSSDLHRP	extragenic	WT	non-canonical	15	2	0	7
FTMKRCRPIFL	cds	WT	non-canonical	10	0	0	3
FTYFYKGNKCW	cds	SNV	canonical	14	0	2	3
FVCKTSSLFVL	utr5	SNV	non-canonical	21	0	4	11
FVFLKLSDVLL	intron	WT	non-canonical	11	3	0	0
FVQSLYHIVYI	extragenic	WT	non-canonical	15	0	5	25
FWLPWSSDSQL	cds	SNV	non-canonical	33	0	0	2
FWTCLQLL	extragenic	WT	non-canonical	14	0	0	14
FYFNVPFYLPL	intron	WT	non-canonical	10	0	2	1
GDFDPHSSSKC	intron	WT	non-canonical	11	0	0	1
GFLCLLLGSFL	extragenic	WT	non-canonical	10	3	0	0
GFPKSGLCRCQ	intron	WT	non-canonical	16	3	0	1
GGWIDSLLCIS	utr3	SNV	non-canonical	20	0	0	2
GHEEFLPRGDG	cds	WT	non-canonical	15	0	0	3
GHRTAWGGECV	cds	WT	non-canonical	12	0	0	1
GHVISWSHLLC	utr3	SNV	non-canonical	15	0	8	5
GISTIVDL	extragenic	WT	non-canonical	13	0	0	2
GKGHTRGLKVS	extragenic	WT	non-canonical	11	0	0	3
GKGMLPQRLVY	utr3	SNV	non-canonical	16	0	1	4
GKLCCSRA	intron	WT	non-canonical	11	5	0	8
GKPSSNLIKRI	extragenic	WT	non-canonical	16	0	2	1
GNKMKSSFSGT	intron	WT	non-canonical	25	3	0	2
GPRIVPRSVTV	cds	SNV	non-canonical	12	0	3	5
GQKLIYQTTRT	cds	SNV	non-canonical	12	0	4	7
GQRLLFLKQAW	utr3	SNV	non-canonical	62	1	0	5
GRGRRRWWWWW	cds	SNV	non-canonical	18	0	3	5
GRGWFFFFFFC	utr5	WT	non-canonical	10	1	0	5
GRRERRGRNVQ	cds	WT	non-canonical	12	3	0	2
GRRRWWWWWCY	cds	WT	non-canonical	19	0	3	5
GRSQTLPLRGL	cds	WT	non-canonical	16	0	1	2
GSPPLLGRVPG	intron	WT	non-canonical	15	1	0	6
GTHKCFASAHL	utr3	SNV	non-canonical	25	3	1	0
GTPPLVSRPAV	utr3	INDEL	non-canonical	10	0	1	14
GVSGLHSYVMN	extragenic	WT	non-canonical	10	0	0	3
GVSKYLLTGYL	extragenic	WT	non-canonical	14	0	0	3
GVTISRRPSYW	utr3	WT	non-canonical	10	1	1	0
HAWVELSPGFC	intron	WT	non-canonical	11	0	1	4
HGLGLVCVRGH	cds	WT	non-canonical	11	0	1	1
HHGLTAVRTLK	cds	WT	non-canonical	11	1	0	2
HIGLELKIHLP	intron	WT	non-canonical	11	0	0	1
HKEKKTISSDC	utr3	WT	non-canonical	10	4	0	2
HKKPQPVPRAH	utr3	SNV	non-canonical	15	0	0	0
HLKKTFFNNFN	utr3	WT	non-canonical	11	4	0	1
HLRRKTLWQRE	cds	WT	non-canonical	10	0	0	1
HLSWFGGRKGH	utr3	SNV	non-canonical	27	0	9	12
HLVWQLHRVYG	cds	SNV	non-canonical	25	0	1	3
HPTRQRQS	extragenic	WT	non-canonical	30	5	0	1
HQASNLISAGN	intron	WT	non-canonical	10	2	0	6
HQFTREPLQTQ	cds	SNV	non-canonical	33	0	5	16
HQIIQALV	cds	WT	non-canonical	12	5	0	6
HQSFYRICLAF	utr3	WT	non-canonical	12	3	0	2
HRATMTITDRR	extragenic	WT	non-canonical	12	0	0	1
HRLAGLHPHLF	cds	WT	non-canonical	14	0	1	2
HRLTTAIPPFY	cds	SNV	non-canonical	18	0	1	8
HRQMRVHWSEP	cds	WT	non-canonical	11	0	0	1
HRQRLSLSLGD	cds	SNV	non-canonical	16	1	0	0
HRVGLPLPVPF	cds	SNV	canonical	64	0	1	12
HTYFYVFPFFI	utr3	INDEL	non-canonical	17	0	3	5
HVWVVPKTPER	intron	WT	non-canonical	13	0	3	0
IAVSLQRLNTL	utr3	WT	non-canonical	15	0	1	1
IDVIVHFFLFF	cds	WT	non-canonical	17	3	0	2
IEEVPGLHLAG	intron	WT	non-canonical	13	0	0	4
IEKVFIKKKKN	utr3	INDEL	non-canonical	14	1	0	5
IEQRKGFGVCH	extragenic	WT	non-canonical	17	0	4	18
IFASFGSIQEF	cds	SNV	non-canonical	13	1	0	2
IFFIASWAIVW	extragenic	WT	non-canonical	14	0	4	2
IFLFLFISLHG	extragenic	WT	non-canonical	11	7	0	31
IFPSIGDLALS	cds	WT	non-canonical	14	0	0	0
IFSISNTQHNA	utr3	SNV	non-canonical	11	2	0	2
IIHWNACIYFA	cds	WT	canonical	10	2	0	12
IKLYLKNTLLF	utr3	INDEL	non-canonical	26	0	1	8
IKRLVTSLGNT	cds	WT	non-canonical	65	9	0	12
ILPVASFDSLL	extragenic	WT	non-canonical	17	0	3	2
IMGAKSALPVT	cds	SNV	non-canonical	12	0	0	1
IPELNLYYWTY	cds	WT	non-canonical	10	0	1	2
IPPSLFPSSVT	cds	WT	non-canonical	21	3	0	5
IPRSLPEGVLA	cds	SNV	non-canonical	29	0	1	3
IQVERPLFFFL	intron	INDEL	non-canonical	13	2	0	4
ISFCLPFKRDP	extragenic	WT	non-canonical	11	3	0	15
ISLSRVTISIA	cds	SNV	non-canonical	21	2	0	3
ISQIQNIFLEA	cds	SNV	non-canonical	30	7	0	5
ISWQDFPRDYD	cds	WT	non-canonical	12	3	0	6
ITINPIKSMLF	cds	WT	non-canonical	17	0	0	0
IWTSVIVLPSV	utr3	WT	non-canonical	13	7	8	0
KATKIKNFRNK	utr5	SNV	non-canonical	30	0	2	16
KAVAIKAPATP	utr3	WT	non-canonical	11	7	3	0
KAWYLSKV	cds	WT	non-canonical	13	2	0	1
KCFSVISLYFE	cds	WT	non-canonical	10	0	0	0
KCHPGFLGPNR	cds	SNV	canonical	17	0	0	0
KDCLHREPWLA	extragenic	WT	non-canonical	20	0	0	12
KDRRRRTTSHL	extragenic	WT	non-canonical	12	1	0	0
KELFRTLFYIG	utr3	INDEL	non-canonical	12	0	0	1
KEPHQVAQNRD	cds	WT	non-canonical	22	0	1	0
KEPLEDLLPLV	cds	WT	non-canonical	19	0	0	4
KFSPLVVVATV	cds	SNV	non-canonical	70	1	0	11
KFYSLSLSLSV	intron	WT	non-canonical	17	1	0	8
KGCTVAILRFT	utr3	SNV	non-canonical	11	5	2	0
KGTILRSPGGR	cds	WT	non-canonical	12	0	0	2
KHINELPMKID	cds	WT	non-canonical	40	2	0	7
KKKKPVYWWGW	extragenic	INDEL	non-canonical	11	0	0	0
KKPVYWWGWCL	extragenic	WT	non-canonical	11	0	0	0
KKRQTGCL	intron	INDEL	non-canonical	18	0	0	4
KLCSLLPFRAK	intron	WT	non-canonical	13	0	0	3
KLKAYPLKSTL	extragenic	WT	non-canonical	12	1	0	5
KLRMLRALACS	extragenic	WT	non-canonical	18	0	1	2
KNLPVQTKGPF	utr3	SNV	non-canonical	20	2	0	3
KPKMDLFSSNL	extragenic	WT	non-canonical	13	0	0	2
KPTMTTPFLIE	cds	WT	non-canonical	10	0	0	1
KPTNQVETPGW	utr3	WT	non-canonical	10	0	0	3
KQGRPCSYWQQ	intron	WT	non-canonical	15	3	0	3
KQNQELVLGIN	cds	SNV	non-canonical	18	2	0	5
KQVILQIKFLC	utr3	SNV	non-canonical	12	0	4	0
KRAGRRVKRRA	intron	WT	non-canonical	11	1	0	1
KRFNSHKRKLE	intron	WT	non-canonical	12	2	0	5
KRIIVHTVKRW	extragenic	WT	non-canonical	11	0	0	3
KRIKGKPGLLS	intron	WT	non-canonical	12	1	1	0
KRIWKGKKNRC	utr5	INDEL	non-canonical	10	0	1	2
KRQTRQRWRDW	cds	WT	non-canonical	17	0	0	11
KRRQWRDREPR	extragenic	WT	non-canonical	10	3	0	11
KRTVITVPAEP	intron	WT	non-canonical	15	1	0	0
KSLYKGVMIET	cds	WT	non-canonical	15	0	0	1
KSSFAVLPSLR	intron	WT	non-canonical	10	0	0	4
KTNERPDP	intron	WT	non-canonical	13	0	0	4
KVAQKLIPQLP	cds	WT	non-canonical	13	1	0	0
KVAWPPFRCMK	cds	SNV	non-canonical	36	0	0	13
LAMLVGSSLWE	extragenic	WT	non-canonical	27	0	4	9
LAVNFTAWRVP	cds	SNV	non-canonical	13	3	0	1
LCQSLPKQVRH	extragenic	WT	non-canonical	14	6	0	21
LDRERRRRGAS	utr5	SNV	non-canonical	42	4	0	19
LERAYSGPLSC	intron	WT	non-canonical	11	0	1	0
LFFLLKHFFFF	utr3	WT	non-canonical	12	0	0	1
LFLLKKFLWTC	cds	SNV	non-canonical	16	0	1	3
LFLQFRLQQLP	cds	WT	non-canonical	10	0	2	4
LFSPFGVF	cds	SNV	non-canonical	13	0	1	1
LGFGIKSVHLF	extragenic	WT	non-canonical	15	0	1	7
LGLGWGPRWLG	cds	WT	non-canonical	13	0	1	1
LGYSKLRC	cds	WT	non-canonical	17	0	5	7
LHACWHCKRAL	utr3	SNV	non-canonical	21	0	0	3
LHGRSPFLFGP	utr3	SNV	non-canonical	13	4	0	2
LICSLDLAVKI	cds	WT	non-canonical	12	0	1	9
LIHLIVLNTEF	extragenic	WT	non-canonical	23	0	0	7
LIIPLHNRAIG	cds	SNV	non-canonical	13	1	0	2
LILRALKQVDA	extragenic	WT	non-canonical	12	0	0	0
LKAATAVRGVK	cds	SNV	canonical	11	2	0	3
LKIAWLREICL	utr3	SNV	non-canonical	16	0	0	0
LKLKLVCLPQA	intron	WT	non-canonical	12	3	0	0
LKNLHWWLLNG	cds	WT	non-canonical	11	0	0	1
LKTSKTSQPSD	intron	WT	non-canonical	10	0	3	8
LLAMREREGGW	intron	WT	non-canonical	10	0	0	1
LLGSGKLSDVT	cds	WT	non-canonical	13	0	0	3
LLILFDFFFKT	intron	WT	non-canonical	13	0	6	5
LLITTMGLKNI	cds	SNV	non-canonical	15	0	0	2
LLLRSGRQVAL	intron	INDEL	non-canonical	18	0	0	4
LLNLIQSQCSI	cds	WT	canonical	14	1	0	4
LLQLRFSLGHL	cds	SNV	non-canonical	21	0	0	2
LLRSKPGPTGV	intron	WT	non-canonical	13	0	2	1
LLVWVRVAWLT	cds	SNV	non-canonical	10	1	0	5
LLWSLCSFLEV	intron	WT	non-canonical	13	0	0	0
LNFLLWERNNR	extragenic	WT	non-canonical	10	0	1	7
LNQDIICIIKH	intron	WT	non-canonical	17	2	0	1
LNRQQRSIPRG	intron	INDEL	non-canonical	13	0	0	2
LNSPVERH	extragenic	SNV	non-canonical	34	0	0	3
LPKARRSE	extragenic	SNV	non-canonical	15	0	1	2
LPLNKTTVRPI	extragenic	WT	non-canonical	10	0	0	9
LPPLPPPPLRR	cds	WT	non-canonical	15	1	0	2
LPRKMTKIHTS	intron	WT	non-canonical	12	0	2	5
LPSGLEVRALP	intron	INDEL	non-canonical	16	0	0	1
LPVFYNWCLLV	cds	WT	canonical	14	0	2	19
LQPALPARRAE	cds	WT	non-canonical	16	0	2	3
LQRAVCTQPQQ	cds	WT	non-canonical	10	0	0	1
LQTCIILFQQI	intron	SNV	non-canonical	13	0	0	2
LQTSFRSTSIT	cds	WT	non-canonical	22	2	0	6
LRAGPSLMLTI	cds	WT	non-canonical	10	1	0	0
LRECSGSRRSV	cds	SNV	non-canonical	14	1	0	2
LRGHRQSCGPG	cds	SNV	non-canonical	11	6	0	4
LRIQGHRCLHI	extragenic	WT	non-canonical	12	0	1	7
LRLGWRPQRAT	extragenic	WT	non-canonical	14	0	1	2
LRRSFTLAISR	cds	SNV	non-canonical	36	3	0	7
LSCIPLWEGWL	intron	WT	non-canonical	13	0	1	1
LSIPTQSTTAE	utr3	WT	non-canonical	10	0	4	4
LSLVIYLNYLV	intron	WT	non-canonical	11	0	0	5
LSPGRESQRSL	cds	WT	non-canonical	12	1	0	17
LSPSFSFLQLV	cds	WT	non-canonical	11	5	7	0
LTFIPEHVNSV	cds	WT	non-canonical	11	0	0	5
LTKNKQKTQKK	utr3	WT	non-canonical	11	0	0	2
LVMTLVEVTIN	intron	WT	non-canonical	10	0	2	2
LVQYFHTM	extragenic	WT	non-canonical	23	0	1	10
LVSRQPILRET	utr3	SNV	non-canonical	18	1	4	0
LVTETQFFLLA	extragenic	WT	non-canonical	10	2	0	6
LWHMHRHTALL	cds	SNV	non-canonical	19	1	0	4
LWHSTLLPVKG	utr3	SNV	non-canonical	10	0	0	2
LWRKIPSWPLI	extragenic	WT	non-canonical	10	0	0	7
LWYKLKALEKV	utr3	SNV	non-canonical	10	0	0	2
LYEPRQSILIK	extragenic	WT	non-canonical	15	0	5	8
LYLHFITLYYY	intron	WT	non-canonical	10	1	0	7
MFYHMCMDVWP	intron	WT	non-canonical	11	0	1	0
MIDLYPRDLWN	cds	WT	non-canonical	10	8	10	0
MIPKASASAAA	cds	WT	non-canonical	10	25	16	0
MKVIKKKN	intron	WT	non-canonical	13	1	2	0
MLCVVIRENLK	extragenic	WT	non-canonical	13	0	0	8
MLNTFNIHWCK	utr3	WT	non-canonical	23	0	4	7
MLRLLKGKLAF	utr3	WT	non-canonical	10	0	0	1
MPAKGQGVLEL	extragenic	WT	non-canonical	12	0	1	0
MQLNQLLLLLL	cds	SNV	non-canonical	10	1	0	4
MRKLWMPP	cds	SNV	non-canonical	25	0	0	5
MRTHRLHMNSP	cds	WT	non-canonical	11	1	0	0
MVNSNMHFGWS	extragenic	WT	non-canonical	16	1	0	1
NCFCSHQCGFC	intron	WT	non-canonical	18	1	0	2
NEDRLDALWML	extragenic	WT	non-canonical	12	0	0	5
NGRKCGLIVTI	cds	SNV	non-canonical	12	0	1	2
NKKNEGWLSKP	intron	WT	non-canonical	10	0	0	0
NKQQLLRKWHI	cds	WT	non-canonical	11	1	0	4
NKTLKIFPFYF	extragenic	WT	non-canonical	13	2	0	12
NLITTVFVFAV	cds	SNV	canonical	22	0	0	12
NMAFVLFLVSL	intron	WT	non-canonical	13	0	3	1
NQEKKKGRREG	utr3	SNV	non-canonical	11	0	2	5
NQRRQFDKLLL	cds	WT	non-canonical	15	0	1	0
NRKEKKKPKLT	utr3	INDEL	non-canonical	12	0	0	7
NSAKKKKKKPP	utr5	WT	non-canonical	12	2	0	4
NSKSTIVS	intron	SNV	non-canonical	16	2	0	10
NSWAKRSSDFM	intron	WT	non-canonical	15	2	0	2
PAFTNKKRVKV	utr5	SNV	non-canonical	10	0	6	7
PALRTLEKLTY	extragenic	WT	non-canonical	11	1	0	1
PAMLEIVSKIC	cds	SNV	non-canonical	16	0	1	1
PCLLPFPSVGH	utr5	WT	non-canonical	10	2	0	10
PCVSTPWAVVQ	extragenic	WT	non-canonical	23	0	1	3
PDVSMVAPDAL	cds	SNV	canonical	27	2	0	4
PEKQKHSAPTV	cds	SNV	canonical	33	0	0	0
PESSCPTCNYT	cds	WT	non-canonical	11	0	2	5
PHLLEGARPCM	cds	WT	non-canonical	18	0	1	4
PIVYKCGPHLL	cds	WT	non-canonical	10	11	0	1
PKGDHGRKIKW	cds	WT	non-canonical	18	1	0	11
PKKKKNVPSLY	utr3	INDEL	non-canonical	14	9	0	11
PKMVKILSVLL	cds	WT	non-canonical	15	2	0	2
PLAPGWLFLFC	cds	SNV	non-canonical	12	0	2	3
PLDSRRVH	intron	WT	non-canonical	10	5	0	0
PLLKSVLQFLE	extragenic	WT	non-canonical	17	4	0	24
PLLTILIGFLR	extragenic	WT	non-canonical	13	0	0	5
PLPYGVLFFLS	extragenic	WT	non-canonical	10	2	0	3
PLQRVNSRRGE	cds	SNV	non-canonical	11	0	2	1
PLRAAACLAWR	intron	WT	non-canonical	12	0	0	5
PLRDILKYLPH	utr3	SNV	non-canonical	15	0	0	1
PLWFNRWERKP	cds	WT	non-canonical	10	0	4	1
PMRYTFFFKSC	utr3	INDEL	non-canonical	10	0	1	2
PNSWMTALRTE	cds	SNV	non-canonical	31	3	4	0
PPPRCRRSLRH	cds	SNV	non-canonical	20	0	2	3
PQDWPRDPLLA	cds	WT	non-canonical	17	0	0	2
PQKVIQLSVLL	cds	WT	non-canonical	13	0	5	15
PQPRRSCPLWW	cds	SNV	non-canonical	12	4	0	3
PRLYEVQHRKK	utr5	SNV	non-canonical	11	0	0	3
PRRQGPLLKAL	intron	WT	non-canonical	20	4	0	1
PRVARLFWSPI	cds	WT	non-canonical	13	0	2	3
PSAFILIRKLG	cds	SNV	non-canonical	12	0	0	0
PSAQSLNLGVQ	extragenic	WT	non-canonical	26	0	1	7
PSSLPTTPTPQ	cds	SNV	non-canonical	29	1	0	0
PSSSFPIPVPL	utr5	WT	non-canonical	10	0	0	6
PTRIRWHWLAP	intron	WT	non-canonical	12	0	0	3
PTTHLPTGVLV	utr3	WT	non-canonical	17	2	0	11
PTWDAKLLRRA	intron	WT	non-canonical	10	0	1	6
PVVCKSQLAHG	cds	WT	non-canonical	21	0	0	0
PWLSAMLARRP	cds	SNV	non-canonical	14	1	0	1
PWSSDSQLRSR	cds	SNV	non-canonical	36	1	0	0
PYTHKIIRKKI	utr3	INDEL	non-canonical	12	3	0	1
QAQQILGHRHP	utr3	SNV	non-canonical	12	0	0	2
QCRHVWHHIHL	cds	SNV	non-canonical	15	0	0	2
QCWRQLRPLGL	cds	SNV	non-canonical	11	0	1	2
QGPWPIANHVF	cds	WT	non-canonical	15	1	1	0
QGRRFAQQKLV	extragenic	WT	non-canonical	10	1	0	6
QHLSDISM	extragenic	SNV	non-canonical	59	0	0	8
QHSGPDSSFDS	cds	SNV	non-canonical	10	0	0	3
QKPPSNLYING	intron	WT	non-canonical	12	0	0	0
QLGLVRVIQVD	extragenic	WT	non-canonical	22	0	3	6
QLQGILPLLLD	extragenic	WT	non-canonical	11	5	0	7
QLQLKTKELYR	cds	SNV	non-canonical	38	0	1	5
QLSSQMRKKLL	cds	WT	non-canonical	15	2	3	0
QLVIDDTE	cds	WT	non-canonical	20	2	0	4
QLVLGQVRNKP	cds	WT	non-canonical	11	1	3	0
QNMCPNTCSTG	intron	WT	non-canonical	13	0	3	3
QNPRAILLPTL	utr3	WT	non-canonical	10	0	0	1
QPFPQISI	utr3	SNV	non-canonical	20	0	0	1
QPHAMVSWQDL	cds	WT	non-canonical	13	0	1	10
QQEVLMAKQND	intron	WT	non-canonical	12	4	0	4
QQEWLGNGDRV	cds	WT	non-canonical	12	1	0	0
QQLLTPIKLAN	cds	SNV	canonical	10	1	0	4
QREHKYKVQLL	utr3	SNV	non-canonical	13	1	0	2
QRTGPQEP	cds	SNV	non-canonical	15	0	0	1
QSAVITRKPLT	utr3	SNV	non-canonical	20	0	4	6
QSTLPNFF	intron	WT	non-canonical	21	5	0	0
QTILRDPVALP	cds	SNV	canonical	22	1	0	7
QTQTRACSLQF	utr5	SNV	non-canonical	10	1	0	1
QTWTHRCHLPL	intron	WT	non-canonical	12	0	2	1
QYVSLSGLELP	utr5	WT	non-canonical	15	0	3	12
RAILRHAFWNG	cds	SNV	non-canonical	20	3	0	9
RAKGTCMGQLC	utr3	SNV	non-canonical	22	0	7	11
RALVPAAELLA	cds	SNV	canonical	41	2	0	4
RASPKQLTLVE	extragenic	WT	non-canonical	21	0	0	10
RAWAICTRRRC	cds	WT	non-canonical	111	67	13	0
RAWHHGWSAPL	cds	WT	non-canonical	13	0	1	8
RCFSTRKQAVR	cds	SNV	non-canonical	12	0	0	1
REVSSVTFFSL	extragenic	WT	non-canonical	12	0	3	6
RFFFFGFCFHR	utr3	INDEL	non-canonical	15	2	0	4
RFIFKFNLIHI	cds	WT	non-canonical	16	0	0	1
RFLCRIFKPLY	cds	SNV	non-canonical	12	4	0	3
RFRTRISRQCH	cds	WT	non-canonical	12	12	0	3
RFRWMSQTWQT	cds	SNV	non-canonical	17	1	0	2
RGARVLCKGVL	extragenic	WT	non-canonical	17	0	1	1
RGDLWPHNRHA	extragenic	WT	non-canonical	13	0	3	19
RGIATAEGLAE	cds	SNV	non-canonical	20	2	0	4
RGLLILSLKPP	intron	WT	non-canonical	14	5	0	4
RGVLTSEGKKI	extragenic	WT	non-canonical	21	3	0	18
RHRGDGFEAYF	extragenic	WT	non-canonical	24	2	0	2
RIFGLGWAGVP	cds	WT	non-canonical	10	0	1	1
RIKKKTRRRCA	cds	WT	non-canonical	23	0	4	1
RIKQRATAGQC	extragenic	WT	non-canonical	10	0	0	4
RIQKHTKASIH	extragenic	WT	non-canonical	10	0	0	4
RIRLLIKTIPF	extragenic	WT	non-canonical	19	0	0	29
RKHYEAQKLER	cds	WT	non-canonical	12	1	0	2
RKKRIVQNTFL	utr3	WT	non-canonical	12	1	0	2
RKLEGRDCWMK	extragenic	WT	non-canonical	11	0	0	5
RKMKNMRKLWM	cds	SNV	non-canonical	23	0	0	5
RKNEDIRVTVL	cds	WT	non-canonical	11	0	0	2
RKRLSVTRVFF	utr3	WT	non-canonical	16	35	11	0
RKTYSPQYLQK	extragenic	WT	non-canonical	12	3	0	26
RKWRILSALHG	cds	SNV	non-canonical	22	0	1	4
RLFFFSFFFFI	utr3	INDEL	non-canonical	11	2	0	3
RLGHLSGA	cds	WT	non-canonical	16	0	1	8
RLGLKAGN	extragenic	WT	non-canonical	14	0	1	7
RLLGPAWLPGR	cds	WT	non-canonical	13	1	0	5
RLLLLLLVRSP	cds	SNV	non-canonical	13	0	3	7
RLLTSLFHSGT	extragenic	WT	non-canonical	20	0	0	2
RLRSLPLWELC	extragenic	WT	non-canonical	15	0	2	6
RLSLFGNLFTD	utr3	SNV	non-canonical	10	1	0	5
RLSSDMLWPLL	intron	WT	non-canonical	10	0	5	9
RMDCYHLYFYL	cds	SNV	non-canonical	12	0	0	5
RMKQPRKVWVW	intron	WT	non-canonical	17	3	0	0
RMRYNLAFLWS	extragenic	WT	non-canonical	18	0	3	9
RNAQPCPFFAA	cds	SNV	non-canonical	12	1	0	6
RNLVPEIPRSL	cds	SNV	non-canonical	25	0	0	3
RNSDEICWEIF	intron	WT	non-canonical	10	4	0	0
RPFFPFPVLTQ	utr3	INDEL	non-canonical	15	0	0	1
RQAGSPIWGGH	cds	SNV	non-canonical	16	3	0	10
RQKYLMLLFHL	utr3	SNV	non-canonical	16	0	0	1
RQLSKVSKELR	utr3	WT	non-canonical	10	0	0	7
RQLSNRGRGFA	extragenic	WT	non-canonical	25	2	0	8
RQPSLGHISVD	intron	WT	non-canonical	12	3	0	7
RQWERTVKNKQ	utr3	WT	non-canonical	11	0	0	0
RRATSGGNPAA	intron	WT	non-canonical	12	2	0	0
RREHQQQITRD	intron	WT	non-canonical	13	1	0	10
RRFLETRKPLS	extragenic	WT	non-canonical	14	0	1	3
RRHCTFLPLLS	cds	WT	non-canonical	17	3	0	2
RRHVIGTLYGE	extragenic	WT	non-canonical	10	0	5	2
RRKEKNSSWDM	utr3	SNV	non-canonical	18	0	0	3
RRKLIKPELEH	cds	SNV	non-canonical	17	3	0	15
RRPDCHRPNLP	cds	WT	non-canonical	45	0	0	8
RRRQRGSEHSR	cds	SNV	canonical	21	0	1	7
RRRYYCSEFSI	cds	WT	non-canonical	24	7	0	15
RRVLLVYNKKD	intron	SNV	non-canonical	12	0	1	6
RSIFGLKELLQ	extragenic	WT	non-canonical	11	0	0	1
RSMPLKSSPQL	cds	SNV	non-canonical	16	0	1	3
RSPTLRLQPRR	cds	SNV	non-canonical	13	0	0	3
RSRCLLWSLCS	intron	WT	non-canonical	11	0	0	0
RSRMAGPAEND	cds	WT	non-canonical	11	4	8	0
RSVSESLKKTG	extragenic	WT	non-canonical	14	0	5	5
RTRAWRRTGAE	cds	SNV	non-canonical	65	4	0	39
RVSRSWLCLQR	extragenic	WT	non-canonical	14	0	0	0
RWFLGCDRPHH	cds	SNV	non-canonical	12	0	0	2
RWLAATLGKHS	intron	WT	non-canonical	12	0	2	3
RWLPAAHYPRP	cds	WT	non-canonical	12	11	0	2
SAVWTDLKMTP	extragenic	WT	non-canonical	10	0	0	0
SCPLLSPVQLC	cds	WT	non-canonical	15	0	0	3
SELHGSQNVSC	cds	WT	non-canonical	33	0	0	3
SETLYMNILTA	extragenic	WT	non-canonical	12	0	1	1
SFFFSFPFLNF	utr3	INDEL	non-canonical	13	0	1	6
SFHLAFPFPYP	intron	WT	non-canonical	11	2	0	0
SFIISFINFVE	utr3	WT	non-canonical	17	0	0	2
SFLLSCRTRPW	cds	WT	non-canonical	18	0	0	4
SFLNSNRLI	cds	SNV	non-canonical	15	1	0	2
SFVSISLLRDI	intron	WT	non-canonical	11	0	3	4
SGHHCTRNHSP	utr3	SNV	non-canonical	12	0	0	0
SGLLISTRVLR	cds	SNV	non-canonical	12	0	0	2
SIRVLLYQDHC	intron	WT	non-canonical	13	2	0	0
SKKKKSPLKLE	utr3	INDEL	non-canonical	20	3	8	0
SKKRERERERD	extragenic	WT	non-canonical	13	0	1	2
SKTTHYHQNTA	extragenic	WT	non-canonical	11	0	0	25
SKVRETRETWN	extragenic	WT	non-canonical	20	0	1	8
SLAFIVYRVME	intron	WT	non-canonical	15	2	1	0
SLFQLRKIQYC	cds	WT	non-canonical	10	0	0	0
SLGTMCSAQCL	extragenic	WT	non-canonical	11	2	3	0
SLMLDKPRGKI	utr3	WT	non-canonical	12	0	4	4
SLQRLIAVLPC	extragenic	WT	non-canonical	10	10	2	0
SLRPALLLPYR	utr3	SNV	non-canonical	17	2	0	1
SLVLVTRHARA	cds	WT	non-canonical	20	1	0	10
SMVIMTAWSTI	extragenic	WT	non-canonical	10	7	0	36
SNDQIGRIKPT	utr3	WT	non-canonical	12	0	1	0
SNKRIVSLNLL	extragenic	WT	non-canonical	16	1	0	1
SPKRLFLLRSI	intron	WT	non-canonical	11	0	0	4
SPQAKHRVGLP	cds	SNV	canonical	56	0	1	15
SPRVPTECSLP	extragenic	WT	non-canonical	18	0	2	1
SPSARTRFWWL	cds	WT	non-canonical	18	0	0	1
SPTLEILILII	utr3	WT	non-canonical	18	0	2	6
SPYFKFYPNGH	utr3	WT	non-canonical	13	0	1	1
SQDEQQSQQTC	extragenic	WT	non-canonical	13	0	2	2
SQSISSQDIYS	extragenic	WT	non-canonical	13	0	0	3
SQSTIQKKQQL	utr3	WT	non-canonical	10	1	0	1
SRDVKKDGTLL	cds	WT	non-canonical	13	0	1	5
SRITAQEATME	intron	WT	non-canonical	10	0	0	0
SRLDSLNTQLQ	cds	SNV	canonical	11	0	0	1
SRRTEWRNLNH	cds	WT	non-canonical	10	0	0	0
SSFVSSSWKHK	extragenic	WT	non-canonical	24	1	0	4
SSLSSSRTLVS	extragenic	WT	non-canonical	25	1	0	12
SSNNLLIGAIN	cds	WT	non-canonical	14	5	2	0
STCPWSPKAHL	cds	SNV	non-canonical	13	1	0	2
STFTRVLWRPG	extragenic	WT	non-canonical	11	0	0	1
STGYGTPSLYS	intron	WT	non-canonical	10	4	0	3
STRKVLCEVLE	extragenic	WT	non-canonical	18	0	0	4
STYGQIWRKYH	extragenic	WT	non-canonical	14	1	0	20
SVAIWLLYFEL	extragenic	WT	non-canonical	13	0	0	1
SVKLNKSTKQQ	cds	WT	non-canonical	15	0	0	2
SVPSPRRVRHM	utr5	SNV	non-canonical	22	7	0	4
SVSKIFTFAFH	extragenic	WT	non-canonical	16	3	0	19
SWAQCARRHLP	utr3	SNV	non-canonical	12	0	2	2
SWKGRAWKWEG	cds	INDEL	non-canonical	11	0	2	3
SYPSYVPTEDL	intron	SNV	non-canonical	11	1	0	4
TALFSTLL	cds	SNV	non-canonical	10	0	0	1
TAPEMQRAHSS	cds	WT	non-canonical	19	1	0	0
TAVTASFYQER	cds	WT	non-canonical	16	0	0	3
TAWFMMVHRTF	utr3	SNV	non-canonical	14	0	3	2
TETLFFFFKQN	utr3	WT	non-canonical	10	0	0	0
TFFFFVFLERI	utr3	WT	non-canonical	10	4	0	1
TFLVLQQLPPH	cds	WT	non-canonical	25	0	2	1
TGAHEICFNFS	extragenic	WT	non-canonical	11	1	0	2
TGLIFINRWTK	utr5	SNV	non-canonical	15	0	0	1
TGLVVGEPIHL	cds	WT	non-canonical	80	47	8	0
TGPLAKSIISK	intron	WT	non-canonical	20	4	0	0
THRKNKVHMCY	extragenic	WT	non-canonical	18	0	3	10
TIPFGIKYDKK	cds	WT	canonical	13	1	0	3
TIVRCEDDEGV	cds	WT	non-canonical	14	1	0	10
TKPSQMSVLVA	utr3	SNV	non-canonical	15	1	0	3
TLAALAAVTPI	cds	SNV	non-canonical	18	1	0	1
TLLKIESRTKQ	extragenic	WT	non-canonical	14	0	0	1
TLSSLHMSRFI	cds	WT	non-canonical	14	2	0	0
TLTTEYTAESP	cds	SNV	canonical	13	0	0	5
TNLQKHKKPYT	cds	INDEL	non-canonical	11	0	0	3
TNSLTLFNDNT	utr3	WT	non-canonical	11	0	2	2
TPQQDFSENDD	cds	SNV	canonical	22	2	0	3
TPRLYSVAQRA	utr3	WT	non-canonical	15	0	2	16
TQESVPKPMNL	cds	WT	non-canonical	13	3	0	12
TRCYFIYLTCY	utr3	WT	non-canonical	11	0	1	0
TRFPKGGLGLY	extragenic	WT	non-canonical	10	0	7	5
TRVIILYGHPL	intron	WT	non-canonical	10	0	0	6
TSVLPKLQLSE	utr3	WT	non-canonical	10	0	0	0
TSVPLLLRSYS	cds	SNV	canonical	20	0	0	2
TTAKPFTPRLY	utr3	WT	non-canonical	11	0	2	12
TTEWEGSTTNH	cds	WT	non-canonical	11	1	0	4
TTKSEEIQ	extragenic	WT	non-canonical	17	0	2	27
TTRVQIIRGDY	extragenic	WT	non-canonical	10	0	2	8
TVFDFSLL	intron	WT	non-canonical	10	1	0	0
TWACRRRWSAP	extragenic	WT	non-canonical	11	1	0	0
VAAVLTQVLFV	extragenic	WT	non-canonical	21	2	0	9
VAHFYILICEK	intron	WT	non-canonical	13	0	0	6
VARVVLRDDLA	cds	WT	non-canonical	11	3	0	1
VAVLCKCARVL	utr3	SNV	non-canonical	28	0	3	5
VAWALICVPLE	extragenic	WT	non-canonical	10	1	0	3
VCPFGFWSYFG	extragenic	WT	non-canonical	17	0	0	7
VDTLELIYLER	utr3	WT	non-canonical	12	1	0	8
VEVGSLGPAWI	extragenic	WT	non-canonical	12	1	0	2
VFFCGFFFFLR	utr3	INDEL	non-canonical	10	0	1	4
VFFFFFFFQRK	utr5	WT	non-canonical	15	1	0	13
VFFLLNQIRRD	utr3	SNV	non-canonical	12	1	0	0
VFIVKGIRLHC	utr3	SNV	non-canonical	22	5	0	1
VFKITYIKKCS	utr3	INDEL	non-canonical	10	0	0	1
VFKKKSYPQWH	intron	SNV	non-canonical	11	0	3	2
VFLTKLARRYQ	extragenic	WT	non-canonical	22	0	0	5
VFNWSCCYFCF	cds	SNV	non-canonical	37	0	1	5
VFSPSRIWQAL	cds	SNV	non-canonical	11	0	0	1
VGGRCLRAHCA	utr3	SNV	non-canonical	14	0	2	3
VGISKWCAASQ	utr3	SNV	non-canonical	11	0	2	4
VGLGTLLLQSR	extragenic	WT	non-canonical	18	0	2	8
VGRKHAKVVVR	cds	WT	non-canonical	10	2	2	0
VGRMAIYEHLA	intron	WT	non-canonical	12	0	1	0
VGRSCQSPQMT	intron	WT	non-canonical	13	0	0	4
VHLLKCFFVIF	extragenic	SNV	non-canonical	13	0	7	7
VHSHPRGL	extragenic	WT	non-canonical	10	2	0	7
VITVVIISAVQ	utr3	SNV	non-canonical	32	3	0	5
VKFCDWHSMMD	intron	WT	non-canonical	10	4	0	1
VKILELSIHVR	cds	SNV	non-canonical	50	4	0	3
VKMPDAPR	cds	SNV	non-canonical	11	0	0	0
VKNKQHGTKAE	utr3	WT	non-canonical	12	0	0	0
VKPARCRVSLK	extragenic	WT	non-canonical	57	1	0	19
VKPFHKAVISK	extragenic	WT	non-canonical	14	0	2	10
VLAEHPFL	cds	SNV	non-canonical	16	1	0	4
VLDPAIVAILC	cds	WT	non-canonical	10	1	0	12
VLEARGIFVNQ	intron	SNV	non-canonical	12	0	0	2
VLFMRGTHAAG	cds	WT	non-canonical	13	1	0	4
VLLPILKPVCE	cds	SNV	non-canonical	17	2	0	1
VLLRRSLMKQL	extragenic	WT	non-canonical	10	1	0	1
VLLTGRTAGAF	extragenic	WT	non-canonical	18	0	2	9
VLNVDCCCCYW	cds	SNV	non-canonical	14	0	0	3
VLSLVSLTQIS	cds	WT	non-canonical	17	0	6	0
VLVMFLLGKLP	utr3	WT	non-canonical	18	0	0	0
VLYANFKHRVC	intron	WT	non-canonical	10	0	0	2
VMYVFVGIPSS	extragenic	WT	non-canonical	15	5	0	13
VNILTFYAFIH	intron	WT	non-canonical	11	0	0	0
VNVPAGQQTLI	cds	SNV	canonical	45	0	0	3
VPHHSNPSSDS	intron	WT	non-canonical	11	0	1	4
VPVCETSNMEM	extragenic	WT	non-canonical	13	0	2	0
VPVESLLRPLN	cds	SNV	canonical	13	10	0	3
VQGRTQLLRAV	cds	SNV	non-canonical	10	0	0	0
VQPPHTHFVEE	cds	WT	non-canonical	15	6	0	9
VRRLLHNRQPF	cds	SNV	non-canonical	25	1	0	3
VRSITAILTSV	extragenic	WT	non-canonical	25	0	2	5
VSDKQAKQTNK	extragenic	WT	non-canonical	39	2	0	6
VTALTVPG	intron	SNV	non-canonical	20	0	2	4
VTFLAKLILGS	cds	SNV	non-canonical	15	0	1	11
VTGWYRVRPSI	cds	SNV	non-canonical	19	2	0	1
VTNLTRLFCAE	cds	WT	non-canonical	17	3	0	0
VTVRSLVHLVC	extragenic	WT	non-canonical	11	0	1	3
VVHGDLQSCCN	cds	SNV	non-canonical	12	0	1	0
VVQTFSLGLKL	extragenic	WT	non-canonical	14	1	0	6
VWGPLRNL	cds	INDEL	non-canonical	12	0	0	5
VWTEARGFCLL	extragenic	WT	non-canonical	16	0	3	1
VYETHVWV	intron	WT	non-canonical	10	0	3	2
WFQHFLLLRDR	extragenic	WT	non-canonical	34	0	3	3
WFRPHRRHRSD	utr3	SNV	non-canonical	67	0	7	2
WGDQSWWNPRT	extragenic	WT	non-canonical	12	1	0	19
WGLQRRWRRLR	cds	INDEL	non-canonical	20	0	0	4
WIIPLRSANIK	utr3	INDEL	non-canonical	11	0	4	1
WKLALAPLRLL	utr5	SNV	non-canonical	39	3	0	18
WKLSTKAVPGF	extragenic	WT	non-canonical	18	0	0	9
WLHFIDLQWER	intron	WT	non-canonical	17	1	2	0
WLLAERLWLTI	utr3	SNV	non-canonical	28	2	0	0
WLSKKGLLPLA	utr3	WT	non-canonical	10	0	0	4
WLYLCMDWLLW	cds	WT	non-canonical	19	2	0	12
WMENDRRLKPL	intron	WT	non-canonical	10	2	1	0
WPLVKISWLFL	cds	WT	canonical	15	1	1	0
WPLYLRCH	cds	SNV	non-canonical	12	1	0	4
WPSTTRFWHGV	intron	WT	non-canonical	15	0	0	4
WQGSSPDVWCP	extragenic	WT	non-canonical	17	4	0	24
WRRWFIIWVEL	cds	SNV	non-canonical	18	0	0	0
WTIPDVSRTWY	intron	WT	non-canonical	12	0	2	4
WYYVPQTKEKP	cds	WT	non-canonical	19	2	2	0
YFIFYFWALNP	intron	WT	non-canonical	10	2	0	3
YFKDLVFLLGF	extragenic	WT	non-canonical	14	1	0	5
YHHGWIFTSFS	extragenic	WT	non-canonical	27	0	1	3
YHVVYPFGLGQ	extragenic	WT	non-canonical	13	0	0	18
YIALNTHSESP	cds	SNV	canonical	22	0	2	6
YIMRGFFFFKL	utr3	INDEL	non-canonical	14	1	0	7
YIYKWLREAHS	extragenic	WT	non-canonical	10	8	0	4
YKCVLKSMYRL	extragenic	WT	non-canonical	12	1	0	0
YLFLLFFPFLI	utr3	WT	non-canonical	10	0	0	4
YLIRGKNALLL	utr3	SNV	non-canonical	17	0	1	5
YNAYHFFIQNV	cds	WT	non-canonical	10	8	3	0
YPANRTAE	utr3	SNV	non-canonical	10	1	0	0
YPGIFKQL	utr3	SNV	non-canonical	17	1	0	1
YPLFNHRGKKL	extragenic	WT	non-canonical	21	0	0	6
YQKTPYTDLQW	utr3	SNV	non-canonical	18	0	3	6
YRRFSFEG	cds	SNV	non-canonical	12	0	0	0
YTSPYHRVTDC	cds	SNV	canonical	22	4	0	2
YVLSYVYGCLA	intron	WT	non-canonical	10	0	1	0
YVQVELLNHIF	intron	WT	non-canonical	13	2	0	5
YWLKEVGKQVH	cds	SNV	non-canonical	25	2	0	3
KIRQYQEA
ARVLPREVTSL
PDGGLPLPSWM
VSLTLEHILSL
KGLEVRRVRFR
LLSPKRFRDTI
TKNFSCAACVL
LQQLPPHIRIL
FGIKSVHLFLA
SRWSLWTRRWL
FRTWGRREGQT
SLGPAWIYFPT
RDLGIIHKPFA
TRRTKSVFAAE
ERWPRRTPRPC
FLAKLILGSPN
ASKMQTKK
KRFRDTILLLL
SYTSRKGP
QVHWFWDRLLG
WQKEQDRLLKE
RAVLLYLYANR
VSIKLGPALKI
KNIVTIRDTCF
SRPLLASAQSR
TDTGCASVSDR
YIPCTYQVACL
VFFPLTPSLFP
VTRSTQEKTTT
AACSHHHSCGL
AHVHLVLPVGP
ALSVTDDM
ALYHSPWRAHT
ASDTPFWCLWH
AWIYFPTARAS
AYPRHRPGSHA
DFFFFFKFSLI
DSHKHSHSCSS
EKTDQRKQPLD
ELCIINDKLSV
FSRTSQRTFLV
FSSVFYLQRCL
FVKISYCKDPL
GPKRKGDRPCK
HFQARPFQ
HRGDGFEAYFY
ICRPVTVLYCI
IGRIKPTS
KATDSGRCKYL
KILKDPYMRRQ
KRTRLNSSHLV
KSTRLSSSHLG
KVIKKKNQPNL
LEHGAEERDRP
LGLLEIVTPES
LLNQIRRD
LQRPQSTKKSH
LRLRHIAWALS
LRSPALFILKA
LRVVRGGPLPL
LTIRRGQTVEA
MLLARGPVFWG
MRMRISKVGLL
MRVPKFLSGPQ
MSQLEFFSFLL
MVTIRPHFLPL
NFLLWERNNRM
NTMPETGCGWP
NVKASMPLNPE
PAKGQGVLEL
PCLSSLSHLGT
PKGLEFTRGLF
PKGYTTWYFLQ
PKRKGDRPCKL
PQGIQSVFIWY
PRRGGLPRTAL
QALVILLESQF
QHFSFYQSQLL
QLNQLLLLLLL
QLVSLCLSTGE
QRLIAVLP
RGLKMRQRKRE
RKEKKKPKLTI
RLASLVRKTTK
RLLIKTIPFPQ
RMQDFIRLRRW
RPDCHRPNLPF
RRSLSNWRRWF
RSSRTPCPLAG
RVPKLTIVDLL
SAMLARRPIAS
SFCLPFKRDPS
SGQQHHRAADP
SLPKQVRHLSS
SPRSPEGRWFF
TGVRPLICFFL
TPDIDLVA
TPDIDLVATQA
TRLHSSDL
TTRFWHGVTVP
TWAQKLFLLRQ
TWGRREGQTSL
TWHLRKRGFQN
VLCPNLWFLFL
VPLPLGVRHKA
VSLQRLNTLEC
VVYPFGLGQNV
WGPKPGLMHVK
YFKFSRNMKIL
YPYILILPAQL

## Sheet: Table 6
Regions	#bps > 10x
	CT26 Mlh1+/+	CT26 Mlh1-/-
cds	17161317	17916200
extragenic	16525532	11375031
intron	18249892	20450325
utr3	13134200	13931967
utr5	2879988	3076591
